# Supplementary material for: Salinity Impacts the Functional mcrA and dsrA Gene Abundances in Everglades Marshes
Source: Microorganisms. 2023 Apr 30;11(5):1180. doi: 10.3390/microorganisms11051180 (PMC10223451; doi:10.3390/microorganisms11051180)
Supplement: Supplementary file 1 [file microorganisms-11-01180-s001.zip]

Archive with 1 entries (1 files):
- Supplemental Data.pdf
